# Supplementary material for: Soil Metabarcoding Offers a New Tool for the Investigation and Hunting of Truffles in Northern Thailand
Source: J Fungi (Basel). 2021 Apr 13;7(4):293. doi: 10.3390/jof7040293 (PMC8069821; doi:10.3390/jof7040293)
Supplement: Supplementary file 1 [file jof-07-00293-s001.zip]

Archive with 4 entries (4 files):
- Supplementary materials/jof-1176279-supp table 1.docx
- Supplementary materials/jof-1176279-supp table 2.docx
- Supplementary materials/jof-1176279-supp table 3.docx
- Supplementary materials/jof-1176279-supp table 4.docx
